# Supplementary material for: SIAL: A simple image analysis library for wet-lab scientists
Source: J Open Source Softw. Author manuscript; Available in PMC 2021 Aug 18. (PMC8373214; doi:10.21105/joss.02689)
Supplement: Zip file of software [file NIHMS1732948-supplement-Zip_file_of_software.zip]

Archive with 58 entries (50 files):
- SIAL-1.0.1/
- __MACOSX/._SIAL-1.0.1
- SIAL-1.0.1/.DS_Store
- __MACOSX/SIAL-1.0.1/._.DS_Store
- SIAL-1.0.1/LICENSE
- __MACOSX/SIAL-1.0.1/._LICENSE
- SIAL-1.0.1/pom.xml
- __MACOSX/SIAL-1.0.1/._pom.xml
- SIAL-1.0.1/README.md
- __MACOSX/SIAL-1.0.1/._README.md
- SIAL-1.0.1/paper.md
- __MACOSX/SIAL-1.0.1/._paper.md
- SIAL-1.0.1/paper.bib
- __MACOSX/SIAL-1.0.1/._paper.bib
- SIAL-1.0.1/src/
- __MACOSX/SIAL-1.0.1/._src
- SIAL-1.0.1/src/.DS_Store
- __MACOSX/SIAL-1.0.1/src/._.DS_Store
- SIAL-1.0.1/src/test/
- __MACOSX/SIAL-1.0.1/src/._test
- SIAL-1.0.1/src/main/
- __MACOSX/SIAL-1.0.1/src/._main
- SIAL-1.0.1/src/test/.DS_Store
- __MACOSX/SIAL-1.0.1/src/test/._.DS_Store
- SIAL-1.0.1/src/test/java/
- __MACOSX/SIAL-1.0.1/src/test/._java
- SIAL-1.0.1/src/main/.DS_Store
- __MACOSX/SIAL-1.0.1/src/main/._.DS_Store
- SIAL-1.0.1/src/main/java/
- __MACOSX/SIAL-1.0.1/src/main/._java
- SIAL-1.0.1/src/test/java/.DS_Store
- __MACOSX/SIAL-1.0.1/src/test/java/._.DS_Store
- SIAL-1.0.1/src/test/java/SIAL/
- __MACOSX/SIAL-1.0.1/src/test/java/._SIAL
- SIAL-1.0.1/src/main/java/.DS_Store
- __MACOSX/SIAL-1.0.1/src/main/java/._.DS_Store
- SIAL-1.0.1/src/main/java/SIAL/
- __MACOSX/SIAL-1.0.1/src/main/java/._SIAL
- SIAL-1.0.1/src/test/java/SIAL/ExportDataToCsv_Tests.java
- __MACOSX/SIAL-1.0.1/src/test/java/SIAL/._ExportDataToCsv_Tests.java
- SIAL-1.0.1/src/test/java/SIAL/FileEditor_Tests.java
- __MACOSX/SIAL-1.0.1/src/test/java/SIAL/._FileEditor_Tests.java
- SIAL-1.0.1/src/test/java/SIAL/LogFile_Tests.java
- __MACOSX/SIAL-1.0.1/src/test/java/SIAL/._LogFile_Tests.java
- SIAL-1.0.1/src/main/java/SIAL/ROIRecorder.java
- __MACOSX/SIAL-1.0.1/src/main/java/SIAL/._ROIRecorder.java
- SIAL-1.0.1/src/main/java/SIAL/ExportDataToCsv.java
- __MACOSX/SIAL-1.0.1/src/main/java/SIAL/._ExportDataToCsv.java
- SIAL-1.0.1/src/main/java/SIAL/LogFile.java
- __MACOSX/SIAL-1.0.1/src/main/java/SIAL/._LogFile.java
- SIAL-1.0.1/src/main/java/SIAL/PhenoScoreKeeper.java
- __MACOSX/SIAL-1.0.1/src/main/java/SIAL/._PhenoScoreKeeper.java
- SIAL-1.0.1/src/main/java/SIAL/Randomizer.java
- __MACOSX/SIAL-1.0.1/src/main/java/SIAL/._Randomizer.java
- SIAL-1.0.1/src/main/java/SIAL/FileEditor.java
- __MACOSX/SIAL-1.0.1/src/main/java/SIAL/._FileEditor.java
- SIAL-1.0.1/src/main/java/SIAL/DataTableWriter.java
- __MACOSX/SIAL-1.0.1/src/main/java/SIAL/._DataTableWriter.java
