# Supplementary material for: SIAL: A simple image analysis library for wet-lab scientists
Source: J Open Source Softw. Author manuscript; Available in PMC 2021 Aug 18. (PMC8373214; doi:10.21105/joss.02689)
Supplement: Zip file of software [file NIHMS1732948-supplement-Zip_file_of_software.zip › SIAL-1.0.1/pom.xml]

<?xml version="1.0" encoding="UTF-8"?>
<project xmlns="http://maven.apache.org/POM/4.0.0"
	xmlns:xsi="http://www.w3.org/2001/XMLSchema-instance"
	xsi:schemaLocation="http://maven.apache.org/POM/4.0.0
		http://maven.apache.org/xsd/maven-4.0.0.xsd">
	<modelVersion>4.0.0</modelVersion>

	<parent>
		<groupId>org.scijava</groupId>
		<artifactId>pom-scijava</artifactId>
		<version>29.2.1</version>
		<relativePath />
	</parent>

	<groupId>com.mackaylab</groupId>
	<artifactId>SIAL</artifactId>
	<version>1.0.0</version>

   <name>Speeds up human assisted image analysis</name>
	<description>Simple Image Analysis Library</description>
	<url>https://github.com/d-tear/SIAL</url>
	<inceptionYear>2019</inceptionYear>
	<organization>
		<name>The MacKay Lab at the University of Southern California</name>
		<url>http://www.mackaylab.com</url>
	</organization>
	<licenses>
		<license>
			<name>MIT License</name>
			<url>https://opensource.org/licenses/MIT</url>
			<distribution>repo</distribution>
		</license>
	</licenses>

	<developers>
		<developer>
			<id>d-tear</id>
			<name>David Tyrpak</name>
			<url>https://imagej.net/User:D-tear</url>
		</developer>
	</developers>
	<contributors>
		<contributor>
			<name>None</name>
		</contributor>
	</contributors>

	<mailingLists>
		<mailingList>
			<name>Image.sc Forum</name>
			<archive>https://forum.image.sc/tags/imagej</archive>
		</mailingList>
	</mailingLists>

	<scm>
		<connection>scm:git:git://github.com/d-tear/SIAL.git</connection>
		<developerConnection>scm:git:git@github.com:d-tear/SIAL.git</developerConnection>
		<tag>HEAD</tag>
		<url>https://github.com/d-tear/SIAL</url>
	</scm>
	<issueManagement>
		<system>GitHub Issues</system>
		<url>https://github.com/d-tear/SIAL/issues</url>
	</issueManagement>
	<ciManagement>
		<system>None</system>
	</ciManagement>

	<properties>
		<main-class>SIAL.Randomizer</main-class>
		<license.licenseName>MIT License</license.licenseName>
		<license.copyrightOwners>David Tyrpak</license.copyrightOwners>
		<license.projectName>SIAL: A Simple Image Analysis Library</license.projectName>
	</properties>

	<repositories>
		<repository>
			<id>scijava.public</id>
			<url>https://maven.scijava.org/content/groups/public</url>
		</repository>
	</repositories>

	<dependencies>
		<dependency>
			<groupId>net.imagej</groupId>
			<artifactId>imagej</artifactId>
		</dependency>
		
		<dependency>
    <groupId>sc.fiji</groupId>
    <artifactId>fiji</artifactId>
</dependency>
		
		
		<dependency>
    <groupId>commons-io</groupId>
    <artifactId>commons-io</artifactId>
    <version>2.6</version>
</dependency>

<dependency>
<groupId>org.apache.commons</groupId>
<artifactId>commons-csv</artifactId>
<version>1.7</version>
</dependency>

<dependency>
    <groupId>junit</groupId>
    <artifactId>junit-dep</artifactId>
    <version>4.8.2</version>
</dependency>

<dependency>
			<groupId>io.scif</groupId>
			<artifactId>scifio-bf-compat</artifactId>
		</dependency>
		

	</dependencies>

<build>
  <plugins>
  <plugin>
        <artifactId>maven-assembly-plugin</artifactId>
        <version>3.0.0</version>
        <configuration>
            <descriptorRefs>
                <descriptorRef>jar-with-dependencies</descriptorRef>
            </descriptorRefs>
            
        </configuration>
        
    </plugin>
  
    <plugin>
      <groupId>org.apache.maven.plugins</groupId>
      <artifactId>maven-dependency-plugin</artifactId>
      <version>3.1.1</version>
      <executions>
        <execution>
          <id>copy-dependencies</id>
          <phase>package</phase>
          <goals>
            <goal>copy-dependencies</goal>
          </goals>
          <configuration>
            <outputDirectory>${project.build.directory}/lib</outputDirectory>
            <overWriteReleases>false</overWriteReleases>
            <overWriteSnapshots>false</overWriteSnapshots>
            <overWriteIfNewer>true</overWriteIfNewer>
          </configuration>
        </execution>
      </executions>
    </plugin>
    <plugin>
      <groupId>org.apache.maven.plugins</groupId>
      <artifactId>maven-jar-plugin</artifactId>
      <version>3.1.0</version>
      <configuration>
        <archive>
          <manifest>
            <addClasspath>true</addClasspath>
            <classpathPrefix>lib/</classpathPrefix>
            <mainClass>SIAL.Randomizer</mainClass>
          </manifest>
        </archive>
      </configuration>
    </plugin>
  </plugins>
</build>


</project>
