# Supplementary material for: SIAL: A simple image analysis library for wet-lab scientists
Source: J Open Source Softw. Author manuscript; Available in PMC 2021 Aug 18. (PMC8373214; doi:10.21105/joss.02689)
Supplement: Zip file of software [file NIHMS1732948-supplement-Zip_file_of_software.zip › SIAL-1.0.1/paper.bib]

@article{Schindelin:2012,
  	adsurl = {https://www.ncbi.nlm.nih.gov/pmc/articles/PMC3855844/},
  	author = {{Schindelin}, J. and {Arganda-Carreras}, I. and {Frise}, E. and {Kaynig}, V. and {Longair}, M. and {Pietzsch}, T. and {Preibisch}, S. and {Reuden}, C. and
    {Saalfeld}, S. and {Schmid}, B. and {Tinevez}, JY. and {White}, D.~J. and {Hartenstein}, V. and {Eliceir}, K. and {Tomancak}, P. and {Cardona}, A. },
  	journal = {Nature Methods},
  	month = June,
  	title = "{Fiji: an open-source platform for biological-image analysis}",
  	year = 2012,
    volume = 9,
    doi = {10.1038/nmeth.2019}
}


@article{Bankhead:2017,
  	adsurl = {https://www.nature.com/articles/s41598-017-17204-5},
  	author = {{Bankhead}, P. and {Loughrey}, M.~B. and {Fernández}, J.~A. and {Dombrowski}, Y. and {McArt}, D.~G. and {Dunne}, P.~D. and {McQuaid}, S. and {Gray}, R.~T. and
    {Murray}, L.~J. and {Coleman}, H.~G. and {James}, J.~A. and {Salto-Tellez}, M. and {Hamilton}, P.~.W.},
  	journal = {Scientific Reports},
  	month = December,
  	title = "{QuPath: Open source software for digital pathology image analysis}",
  	year = 2017,
    volume = 7,
    doi = {10.1038/s41598-017-17204-5}
}

@article{McQuin:2018,
  	adsurl = {https://journals.plos.org/plosbiology/article?id=10.1371/journal.pbio.2005970},
  	author = {{McQuin}, C. and {Goodman}, A. and {Chernyshev}, V. and {Kamentsky}, L. and {Cimini}, B.~A. and {Karhohs}, K.~W. and {Doan}, M. and {Ding}, L. and
    {Rafelski}, S.~M. and {Thirstrup}, D. and {Wiegraebe}, W. and {Singh}, S. and {Becker}, T. and {Caicedo}, J.~C. and {Carpenter}, A.~E.},
  	journal = {PLOS Biology},
  	month = July,
  	title = "{CellProfiler 3.0: Next-generation image processing for biology}",
  	year = 2018,
    volume = 16,
    doi = {10.1371/journal.pbio.2005970}
}
